# Supplementary material for: The Basis of Tolerance Mechanism to Metsulfuron-Methyl in Roegneria kamoji (Triticeae: Poaceae)
Source: Plants (Basel). 2021 Sep 1;10(9):1823. doi: 10.3390/plants10091823 (PMC8466435; doi:10.3390/plants10091823)
Supplement: Supplementary file 1 [file plants-10-01823-s001.zip]

Archive with 1 entries (1 files):
- plants-1346885-supplementary.pdf
